# Supplementary material for: The utility of intraoperative ultrasonography for spinal cord surgery
Source: PLoS One. 2024 Jul 10;19(7):e0305694. doi: 10.1371/journal.pone.0305694 (PMC11236127; doi:10.1371/journal.pone.0305694)
Supplement: S1 File — (XLSX) [file pone.0305694.s001.xlsx]

## Sheet: Sheet1
Patient number	age	sex	advantage of IOUS	diagnosis	location of tumor (IDEM, IM, ED, extraforaminal)	spinal level1	spinal level2	degree of resection	iom change	complication	follow-up duration (months)	preop MMC	last MMC	preop EQ5L	last EQ5L	length of hospital stay (day)	op time (min)	last tumor status	adjuvant therapy
1	26	F	extent, location	meningioma	IDEM	C1	cervical	GTR	Lt thenar 10%->90%, Lt AH 20%->90%, sphincter 30%->90%, Rt thenar 20%->90%, Rt AH 40%->90% Lt thenar, AH 60%		0.9	2	1	0.604	0.706	5	320	NED
2	38	M	extent, location, no hematoma	ependymoma	IM	C7-T2	cervicothoracic	GTR	Rt TA10% ->100%, Lt AH 50%, Lt LE SSEP 70%->50%->30%->70%-90%, Rt LE SSEP 50%->30%->50%->80%		1.36667	2	3	0.417	0.721	43	300	NED	RT
3	40	M	extent, location, dural defect	arachnoid cyst, cord herniation	IDEM	T4-5	thoracic	GTR	Rt GCN 0%->80%, Rt AH 10%->80%, sphincter 0%->80%->0%->30%->80%, Lt AH 10%->0% Rt TA 5%->30% Rt LE SSEP 0%->50%->0-20%		0.966667	2	2	0.542	0.506	6	230	NED
4	40	F	extent, location, no hematoma	cavernous angioma	IM	T9-10	thoracic	GTR	Rt AH 0%, Lt GCN 30%->80%, Lt TA 30%->100%, sphincter 30%->100%	motor deterioration	1.13333	2	3	0.762	0.58	5	265	NED
5	73	M	extent, location	schwannoma	IDEM	C7	cervical	GTR	none		0.966667	2	2	0.862	0.78	4	115	NED
6	21	M	extent, location	schwannoma	IDEM	C7-T1	cervicothoracic	GTR	Lt thenar 50%->40%, Lt TA 40%->50%->70% / origin preserving		0.966667	2	2	0.784	0.811	5	195	NED
7	41	F	extent, location, no hematoma	ependymoma	IM	C5-T1	cervical	GTR	Rt AH 50%->20-30%->10%->0-5% Rt thenar 50%->70%->50-60% Lt TA 40%->10%->0%, Lt AH 40%->50%->20-30%->50% Lt thenar 50%->30%->50-60%, Lt LE 50%, Rt LE 50%->30%->0%	motor deterioration	1.13333	2	4	0.576	0.784	6	430	NED
8	80	F	extent, location	meningioma	IDEM	T4	thoracic	GTR	none		1.03333	1	1	0.493	0.718	4	125	NED
9	36	F	extent, location	schwannoma	IDEM	T5-8	thoracic	GTR	Lt AH 30%->0%, Lt LE 50%->30%->50%		0.966667	2	1	0.619	0.742	4	175	NED
10	36	M	extent, location	MPependymoma	IDEM	L1-3	lumbar	GTR	none		0.9	2	1	0.463	0.862	4	275	NED
11	51	F	extent, location, no hematoma	hemangioblastoma	IM	T8-9	thoracic	GTR	Lt GCN 0%, Lt AH 20%->100%, Lt LE 50%->100%		0.733333	2	2	0.76	0.707	5	260	NED
12	43	F	extent, location, no hematoma	solitary fibrous tumor	IM, IDEM	C1-5	cervical	GTR	Rt thenar 40%->60%->100%		1.1	2	1	0.466	0.38	5	215	NED	RT
13	57	M	extent, location, no hematoma	cavernous angioma	IM, IDEM	T6-7	thoracic	GTR	Rt TA 0%->100%, Lt LE SSEP 50%->30-40%->70%, Rt LE SSEP 50%->30-40%	gait disturbance	0.966667	2	2	0.783	0.303	5	210	NED
14	43	M	extent, location, no hematoma	cavernous angioma	IM	T2-3	thoracic	GTR	Rt VM 30%->40-50%, Rt TA 10%->100%, Rt GCN 5%->90%, Lt GCN 20%->90%		0.966667	2	1	0.528	0.763	5	220	NED
15	32	F	extent, location	schwannoma	IDEM	T11-12	thoracic	GTR	Rt TA 50%->30%->50%->70%->100%, Rt VM 10%->50%->60%->100%, Rt AH 50%->70%->100%, sphincter 30%->70%->100%, Rt HCN 10%->80%->100%		2.9	1	2	0.83	0.722	4	245	NED
16	36	M	extent, location, no hematoma	cavernous angioma	IM	C2	cervical	GTR	Rt AH 0%->10-20%, Rt TA 0%, Rt thenar 20%->10%, Lt AH 30%->10%, Lt median 70%->60%, Rt median 70%->60%, Lt post tibial 30%, Rt post tibial 0%, D-wave 70%	CSF leakge, motor deterioration	1.2	2	2	0.739	0.308	13	310	NED
17	54	M	extent, location, no hematoma	cavernous angioma	IM	T12	thoracic	GTR	none		1.13333	2	2	0.816	0.904	5	215	NED
18	59	M	extent, location	schwannoma	IDEM	T3	thoracic	GTR	Rt VM 0%->100%, Rt AH 0%->100%, Rt GCN, VM, TA 0%, Lt AH 0%->30%, sphincter 10%->100%, Lt. VM 0%, Lt GCN 0%0>100%, Lt AH 0%, Lt TA 0%		0.9	2	1	0.33	0.474	5	220	NED
19	37	F	extent, location	schwannoma	Extraforaminal	C3-4	cervical	NTR	none		0.966667	1	1	0.767	0.808	4	225	residual (stable)
20	61	M	extent, location	schwannoma	IDEM, extraforaminal	C1-4	cervical	GTR	Lt AH 50%->40%->60%->100%		0.9	1	1	0.763	0.904	5	215	NED
21	34	M	extent, location, no hematoma	cavernous angioma	IM	T12	thoracic	GTR	Lt VA 20%-> 100%, Rt TA 5%->30%->80%, Rt GA 5%->30%->80%		1.13333	1	1	0.561	0.851	5	215	NED
22	49	F	extent, location, no hematoma	ependymoma	IM	C0-2	cervical	GTR	Lt thenar 30%->70%, Rt upper 50%->80%, Rt lower 50%, Lt lower 50%->30%->50%, Lt LE 50%, Rt LE 50%, Lt UE 50%, Rt UE 50%		5.33333	2	1	0.772	0.406	5	415	NED
23	39	F	extent, location, no hematoma	cavernous angioma	IM	C2	cervical	GTR	Lt deltoid 0%, Lt biceps 0%, Lt triceps 0%, Lt thenar 50%->20-30%->10%->5%->30%->10-20%, Lt TA 50%->20%->0%, Lt AH 20%->60-70%, Rt UE 50%, Lt LE 50->40%->60-70%		6.03333	2	1	0.29	0.754	4	220	NED
24	42	M	extent, location, no hematoma	ependymoma	IM	C5-6	cervical	GTR	Rt deltoid 40%->70%->50%, Lt AH 40%->35%->70%->80%, Lt thenar 20%->35%->80%, Lt LE 60%->30%->40%, Rt LE 40%->70%		5.8	1	1	0.829	0.706	5	260	NED
25	68	F	no intradural tumor	schwannoma	Extraforaminal	C4-5	cervical	GTR	none		6.26667	1	1	0.829	0.904	4	280	NED
26	48	M	extent, location, no hematoma	ependymoma	IM	C2-3	cervical	GTR	Rt deltoid 50%->20%->0%->5%, Rt biceps 50%->20%->0%->20%, Rt triceps 50%->20%->15%->20%, Rt thenar 50%->15%->30%, Rt LE 40%->80-90%, Lt deltoid 50%->20%-30%->40%->50%, Lt biceps 50%->20-30%->40%->5%, Lt. triceps 50%->20-30%->0%->20%, Lt thenar 20-30%->30%->40%, Lt LE 40%->70-80%, Lt LE 20-30%->10%, Rt LE 20-30%->10%		6.5	1	1	0.783	0.516	6	340	NED
27	64	F	extent, location, no hematoma	low grade glioma	IM	T9-12	thoracic	PR	NA		6.03333	1	1	0.751	0.738	4	195	residual (stable)	RT
28	49	M	extent, location	schwannoma	Extraforaminal	C2-3	cervical	STR	none		1	1	1	0.639	0.809	4	220	residual (stable)
29	49	M	extent, location, residual tumor	schwannoma	Extraforaminal	C5-6	cervical	GTR	none		6.13333	1	2	0.818	0.862	4	240	NED
30	22	F	extent, location, no hematoma	cavernous angioma	IM	C4	cervical	GTR	none		6.46667	4	2	0.038	0.825	8	190	NED
31	47	F	extent, location, no hematoma	cavernous angioma	IM	T8-9	thoracic	GTR	none		7.9	2	2	0.825	0.762	5	210	suspicious recur
32	60	F	extent, location, no intradural tumor, VA intact	schwannoma	IDEM, extraforaminal	C3-4	cervical	GTR	Lt triceps 10%->100%, Rt triceps 30%->100%		6.5	1	1	0.779	0.841	5	290	NED
33	59	M	extent, location, residual tumor	schwannoma	IDEM, extraforaminal	C1-2	cervical	GTR	none		6.96667	2	2	0.457	0.344	5	155	NED
34	54	F	extent, location, no hematoma	ependymoma	IM	C6-7	cervical	GTR	Rt biceps 50%->20%. Rt thenar 50%->30%->50%, Rt deltoid 30%, Rt triceps 30%, Rt AH 30%, Rt TA 40%->10%->40%, Lt thenar 40-50%. Lt deltoid 30%, Lt triceps 50%		12.1	2	1	0.231	0.805	6	370	NED
35	30	M	extent, location, no hematoma, hidden tumor	hemangioblastoma	IM	C7	cervical	GTR	none		12.5667	2	1	0.719	0.762	6	160	suspicious recur
36	39	M	extent, location, no hematoma	hemangioblastoma	IM	T11	thoracic	GTR	Lt AH 60-80%		7.2	1	1	0.795	0.53	4	225	NED
37	47	F	extent, location, no hematoma	subependymoma	IM	C3-5	cervical	GTR	Rt TA 30%->60%, Lt TA 40%->30%->100%, Rt UE 20%	motor deterioration	18.4667	2	2	0.772	0.35	6	325	NED
38	69	M	extent, location, no hematoma	ependymoma	IM	T1-2	thoracic	GTR	Lt AH 10%->100%, Lt TA 10%, Rt AH 30%->100%, Lt lower 50%->20%->70%, Rt lower 50%->20%->70%		19.6333	2	1	0.62	0.331	9	110	NED
39	37	F	extent, location, no hematoma	cavernous angioma	IM	C5-6	cervical	GTR	Lt thenar 50%->100%, Lt TA 0%->100%, Lt AH 50%->100%		19.1667	2	1	0.904	0.904	6	305	NED
40	50	M	extent, location	schwannoma	IDEM	L4-5	lumbar	GTR	none		17.7	1	1	0.563	0.798	4	105	NED
41	30	F	extent, location	meningioma	IDEM	T10-11	thoracic	GTR	none		18.4	3	1	0.206	0.904	6	208	NED
42	71	F	extent, location	schwannoma	IDEM	T7-8	thoracic	GTR	none		7.03333	2	1	-0.031	0.763	4	165	NED
43	51	M	extent, location, no intradural tumor	schwannoma	IDEM, extraforaminal	C1-2	cervical	GTR	none		13.0667	1	1	0.795	0.862	4	230	NED
